# Supplementary material for: Analysis of the Interaction Between the Attenuated HSV-1 Strain M6 and Macrophages Indicates Its Potential as an Effective Vaccine Immunogen
Source: Viruses. 2025 Mar 10;17(3):392. doi: 10.3390/v17030392 (PMC11945479; doi:10.3390/v17030392)
Supplement: Supplementary file 1 [file viruses-17-00392-s001.zip]

Archive with 1 entries (1 files):
- viruses-3511360-supplementary.pdf
